# Supplementary material for: SYSU-6, A New 2-D Aluminophosphate Zeolite Layer Precursor
Source: Molecules. 2019 Aug 16;24(16):2972. doi: 10.3390/molecules24162972 (PMC6720306; doi:10.3390/molecules24162972)
Supplement: Supplementary file 1 [file molecules-24-02972-s001.zip]

Archive with 1 entries (1 files):
- molecules-551069-SI.pdf
